# Supplementary material for: Genome-Wide Analysis, Identification, and Transcriptional Profile of the Response to Abiotic Stress of the Purple Acid Phosphatases (PAP) Gene Family in Apple
Source: Int J Mol Sci. 2025 Jan 24;26(3):1011. doi: 10.3390/ijms26031011 (PMC11816921; doi:10.3390/ijms26031011)
Supplement: Supplementary file 1 [file ijms-26-01011-s001.zip]

Archive with 5 entries (5 files):
- Fig S1.JPG
- Fig S2.JPG
- Fig S3.JPG
- Table S1.pdf
- Table S2.pdf
